# Supplementary material for: Non-dipping blood pressure pattern is associated with cardiovascular events in a 21-year follow-up study
Source: J Hum Hypertens. 2024 Apr 3;38(5):444–51. doi: 10.1038/s41371-024-00909-2 (PMC11076206; doi:10.1038/s41371-024-00909-2)
Supplement: Supplementary file 1 — Supplemental Table 1 [file 41371_2024_909_MOESM1_ESM.xlsx]

## Sheet: Taul1
		Supplemental Table 1. Univariate Cox regresison for CV events.
			n=452
			HR	95% Cl	p
		Dipping - Dipping (Ref.)			<0.001
		Dippin - Non-dipping	2.291	1.117-4.701	0.024
		Non-dipping - Dipping	2.415	0.665-8.775	0.180
		Non-dipping - Non-dipping	4.916	2.339-10.333	<0.001
		Age, years	1.064	1.018-1.113	0.006
		Sex (F = Ref.)	2.957	1.697-5.155	<0.001
		BMI, kg/m2	1.014	0.961-1.071	0.603
		Alcohol consumption, g/wk	1.496	0.986-2.269	0.058
		Smoking, n (%)	1.036	0.589-1.822	0.902
		HTA, n (%)	1.502	0.919-2.454	0.104
		DM, n (%)	1.137	0.456-2.830	0.783
		Office SBP, mmHg	1.011	1.000-1.023	0.049
		Office DBP, mmHg	1.018	0.998-1.040	0.084
		ABPM, mmHg
		24-h SBP	1.027	1.007-1.046	0.007
		24-h DBP	1.024	0.994-1.054	0.116
		Daytime SBP	1.023	1.004-1.042	0.019
		Daytime DBP	1.014	0.985-1.043	0.349
		Nighttime SBP	1.034	1.017-1.052	<0.001
		Nighttime SBP	1.042	1.017-1.068	0.001
		hsCRP, mg/l	1.143	0.701-1.863	0.592
		eGFR, ml/min/1.73 m2	1.002	0.985-1.019	0.830
		Fasting glucose, mmol/l	1.087	0.935-1.264	0.279
		Fasting insulin, mU/l	1.179	0.783-1.775	0.430
		Total cholesterol, mmol/l	1.444	1.132-1.841	0.003
		Triglycerides, mmol/l	2.365	1.469-3.805	<0.001
		HDL-c, mmol/l	0.275	0.124-0.611	0.002
		LDL-c, mmol/l	1.401	1.076-1.825	0.012
		Any antihypertensive agent	0.648	0.397-1.057	0.082
		Betablocker	0.977	0.556-1.719	0.937
		Diuretic	0.870	0.430-1.759	0.698
		Ca-blocker	0.516	0.255-1.043	0.065
		ACE-inhibitor	0.646	0.372-1.124	0.122
		Other	0.982	0.240-4.011	0.979
