# Supplementary material for: Non-dipping blood pressure pattern is associated with cardiovascular events in a 21-year follow-up study
Source: J Hum Hypertens. 2024 Apr 3;38(5):444–51. doi: 10.1038/s41371-024-00909-2 (PMC11076206; doi:10.1038/s41371-024-00909-2)
Supplement: Supplementary file 2 — Supplemental Table 2 [file 41371_2024_909_MOESM2_ESM.xlsx]

## Sheet: Taul1
	Supplemental Table 2. Univariate Cox regression by the dipping groups.
		Dipping - dipping			Dipping - Non-dipping			Non-dipping - Dipping			Non-dipping - Non-dipping
		HR	95% Cl	p	HR	95% Cl	p	HR	95% Cl	p	HR	95% Cl	p
	Age, years	1.100	0.987-1.247	0.082	1.034	0.969-1.103	0.315	1.147	0.929-1.417	0.203	1.040	0.959-1.129	0.343
	Sex (f=0)	1.400	0.406-4.844	0.593	3.036	1.228-7.506	0.016	42.367	0.002-730435	0.452	3.922	1.544-9.964	0.004
	BMI, kg/m2	0.799	0.638-1.001	0.051	1.035	0.955-1.122	0.399	1.387	0.903-2.128	0.135	0.989	0.914-1.070	0.785
	Alcohol consumption,	1.301	0.46-3.682	0.619	1.451	0.783-2.687	0.237	4.151	0.289-59.620	0.295	1.221	0.597-2.496	0.584
	g/wk
	Smoking, n (%)	2.043	0.577-7.241	0.268	1.266	0.576-2.782	0.556	0.042	0-438000	0.701	0.579	0.172-1.949	0.378
	HTA, n (%)	0.702	0.182-2.715	0.608	1.347	0.650-2.790	0.423	1.256	0.114-13.866	0.852	1.302	0.513-3.302	0.579
	DM, n (%)	1.709	0.217-13.49	0.611	0.540	0.073-3.966	0.544	5.362	0.475-60.584	0.175	1.167	0.273-4.978	0.835
	Office SRR, mmHg	1.033	1.005-1.062	0.020	1.000	0.983-1.018	0.994	1.103	0.985-1.234	0.089	1.002	0.983-1.021	0.858
	Office DRR, mmHg	1.019	0.965-1.077	0.493	1.010	0.980-1.042	0.511	0.981	0.857-1.122	0.077	1.010	0.976-1.044	0.566
	ABPM, mmHg
	24-h SBP	1.059	1.019-1.101	0.004	1.015	0.985-1.045	0.327	1.037	0.957-1.124	0.373	0.856	0.969-1.039	0.856
	24-h DBP	1.070	1.000-1.145	0.052	1.020	0.977-1.066	0.367	0.979	0.837-1.144	0.785	0.990	0.944-1.037	0.664
	Daytime SBP	1.064	1.023-1.108	0.002	1.015	0.987-1.044	0.303	1.030	0.952-1.115	0.458	1.004	0.970-1.040	0.807
	Daytime DBP	1.079	1.005-1.159	0.037	1.016	0.973-1.060	0.476	0.989	0.878-1.114	0.856	0.987	0.943-1.033	0.574
	Nighttime SBP	1.043	0.998-1.089	0.062	1.021	0.988-1.054	0.213	1.065	0.977-1.161	0.152	1.007	0.973-1.042	0.678
	Nighttime SBP	1.042	0.978-1.109	0.201	1.035	0.991-1.082	0.124	1.023	0.901-1.162	0.724	1.009	0.964-1-056	0.700
	hsCRP, mg/l	0.649	0.176-2.396	0.517	0.839	0.399-1.765	0.839	2.811	0.293-26.992	0.371	1.284	0.575-2.867	0.542
	eGFR, ml/min/1.73 m2	0.961	0.916-1.010	0.115	1.019	0.992-1.047	0.168	0.964	0.863-1.078	0.520	1.015	0.987-1.043	0.295
	Fasting glucose, mmol/l	1.099	0.737-1.639	0.645	1.003	0.756-1.332	0.981	3.396	1.034-11.151	0.044	1.116	0.864-1.442	0.401
	Fasting insulin, mU/l	0.581	0.208-1.617	0.298	0.941	0.502-1.763	0.849	5.747	0.706-46.764	0.102	1.412	0.715-2.787	0.320
	Total cholesterol, mmol/l	1.671	0.867-3.218	0.125	1.384	0.971-1.974	0.072	1.668	0.320-8.707	0.544	1.174	0.759-1.815	0.471
	Triglycerides, mmol/l	0.726	0.349-4.527	0.726	1.692	0.797-3.591	0.171	22.225	1.678-294.430	0.019	2.331	0.943-5.759	0.067
	HDL-c, mmol/l	1.354	0.311-5.901	0.686	0.237	0.069-0.814	0.022	0.0	0-1.664	0.062	0.186	0.038-0.913	0.038
	LDL-c, mmol/l	1.510	0.790-2.887	0.213	1.546	1.046-2.285	0.029	0.710	0-181-2.785	0.623	1.077	0.672-1.725	0.757
	Any antihypertensive agent	1.267	0.328-4.899	0.732	0.707	0.341-1.465	0.351	0.640	0.058-7.064	0.716	0.829	0.341-2.016	0.680
	Betablocker	0.446	0.057-3.522	0.444	1.497	0.571-3.923	0.412	0.848	0.077-9.369	0.893	0.771	0.334-1.781	0.542
	Diuretic	1.149	0.146-9.070	0.895	0.793	0.302-2.080	0.638	NA			0.722	0.214-2.429	0.598
	Ca-blocker	4.092	0.869-19.275	0.075	0.617	0.226-12.228	0.617	0.118	0.011-1.310	0.082	0.841	0.286-2.474	0.754
	ACE-inhibitor	0.038	0-54.772	0.378	0.314	0.146-0.677	0.003	0.649	0.059-7.173	0.724	1.420	0.560-3.602	0.460
