# Supplementary material for: Non-dipping blood pressure pattern is associated with cardiovascular events in a 21-year follow-up study
Source: J Hum Hypertens. 2024 Apr 3;38(5):444–51. doi: 10.1038/s41371-024-00909-2 (PMC11076206; doi:10.1038/s41371-024-00909-2)
Supplement: Supplementary file 3 — Supplemental Table 3 [file 41371_2024_909_MOESM3_ESM.xlsx]

## Sheet: Taul1
Supplemental Table 3. Prevalence of medications at follow-up.
				Non-dipping – Non-dipping	%	p
	Dipping – dipping	Dipping – Non-dipping	Non-dipping – Dipping
Any antihypertensive agent	96 (63.2)	153 (77.3)	18 (90.0)	71 (86.6)	74.8	<0.001
Beta blocker	57 (37.5)	94 (47.5)	9 (45.0)	47 (57.3)	45.8	0.032
Diuretic	46 (30.3)	69 (34.8)	5 (25.0)	42 (51.2)	35.8	0.009
CCB	35 (23.0)	76 (38.4)	7 (35.0))	35 (42.7)	33.8	0.005
ACEi	34 (22.4)	46 (23.2)	6 (30.0)	27 (32.9)	25.0	0.272
ARB	36 (23.7)	55 (27.8)	9 (45.0)	28 (34.1)	28.30	0.124
Antilipid agent	58 (38.2)	95 (48.0)	7 (35.0)	45 (54.9)	45.4	0.055
CCB Calcium-channel blocker, ACEi Angiotensin-convertase enzyme inhibitor, ARB Angiotensin receptor blocker
